# Supplementary material for: Peripheral gating of mechanosensation by glial diazepam binding inhibitor
Source: J Clin Invest. 2024 Jun 18;134(16):e176227. doi: 10.1172/JCI176227 (PMC11324294; doi:10.1172/JCI176227)
Supplement: Supporting data values [file jci-134-176227-s122.xlsx]

## Sheet: Fig 2A
	siCTR					siDBI
Basal	1.581	1.581	1.26	1.11	1.168	1.26	1.26	1.581	1.581	1.11
Day 2	1.581	1.26	1.581	1.581	1.013	1.168	0.732	0.67	0.317	0.827

## Sheet: Fig 2B
	siCTR					siDBI
Basal	15.03	15.52	16.65	14.52	16.65	16.88	15.03	14.06	16.88	16.56
Day 2	13.94	15.72	14.41	20	17.98	15.88	16.85	12.4	13.87	15.72

## Sheet: Fig 2C
	siCTR					siDBI
Basal	12.68	13.81	10	8.34	12.25	13.23	8.15	9.72	10.58	13.38
Day 2	9.73	11	15.26	12.58	9.11	7.01	8.95	14.36	11.48	13.36

## Sheet: Fig 2D
siCtr	siDBI
202	46
148	58
78	54
85	55
300	116

## Sheet: Fig 2E
siCTR	siDBI
18.15	4.43
23.4567	1.8
11.105	1.81
10.525	2.01
5.58333	1.575
4.825	1.435

## Sheet: Fig 2F
		Vehicle						DBI (Recombinant protein)
BL	0	1.543	1.551	1.543	1.543	1.551	1.543	1.551	1.551	1.551	1.551	1.551	1.543*
2 days	2day	0.796	0.09	0.39	0.09	0.476	0.745	0.967	0.745	0.678	0.321	0.18	0.09*
1h	1h	0.321	0.259	0.573	0.118	0.502	0.967	0.321	1.543	0.905	0.395	0.395	0.146*
3h	3h	0.041	0.537	0.39	0.041	0.041	0.091	1.205	1.551	1.543	0.745	1.543	0.041*
6h	6h	0.041	0.259	0.442	0.116	0.259	0.442	1.543	1.551	1.105	0.652	1.105	0.041*
24h	24h	0.259	0.259	0.321	0.09	0.259	0.259	1.551	1.551	1.543	0.259	0.745	0.18*
										* exclude by lesion

## Sheet: Figure 2H
		Time(day)	AAV9-U6-shDBI Ipsi												AAV9-control
		BL	1	1	1	1	1	1	1	1.4	1	1	1		1	1	0.6	1	1	1	1
		14	0.6	0.4	0.4	0.16	0.4	0.4	0.4	0.6	0.4	0.16	0.4		1.4	0.6	1	1	1	1	1
		21	0.4	0.16	0.4	0.16	0.16	0.4	0.16	0.4	0.4	0.16	0.16		1	1	1	1	1.4	0.6	1
		28	0.4	0.07	0.16	0.16	0.4	0.07	0.4	0.16	0.16	0.16	0.07		1	0.6	1	1	1	1	1
		35	0.16	0.07	0.07	0.16	0.07	0.16	0.07	0.07	0.07	0.16	0.07		1	1	0.6	1	1	1	1.4
		42	0.07	0.07	0.16	0.07	0.07	0.16	0.16	0.07	0.16	0.16	0.07		0.6	1	1	0.6	1.4	1	1

## Sheet: Figure 2I
		Time(day)	AAV9-U6-shDBI Ipsi												AAV9-control
		BL	10.025	9.2	9.025	8.35	8.3	8.675	9.775	9.1	8.7	9.35	8.8		7.7	9.05	8.675	8.875	8.675	9.55	8.525
		14	8.9	7.75	10.35	8.35	6.4	7.1	9.175	9.2	6.8	8.675	8.975		7.325	8.35	8.15	8.125	8.225	7.75	7.925
		21	7.675	8.725	9.625	9.1	8.875	8.7	8.775	9.275	9.2	9.675	8.575		8.175	8.85	9.975	8.175	9.2	8.425	8.175
		28	8.15	8.6	7.35	8.6	7.2	7.575	7.9	8.35	7.7	7.65	8.975		7.725	8.475	8.325	9.575	7.825	9.575	9.2
		35	6.825	8.975	7.575	7.9	8.675	8.375	8.6	7.775	8.325	8.275	8.2		8.15	8.825	9.425	8.175	8.275	8.825	9.1
		42	7.375	8.45	8.3	7.65	8.075	7.725	7.75	7.975	9.85	8.35	8.375		8.375	8.8	8.925	8.475	8.375	8.25	8.425

## Sheet: Figure 2J
	Time(day)	DBI												Saline
	0	0.07	0.07	0.16	0.07	0.07	0.16							0.16	0.07	0.16	0.16	0.07
	3	0.16	0.07	0.16	0.16	0.4	0.4							0.16	0.4	0.16	0.07	0.02
	5	0.4	0.16	0.4	0.16	0.4	0.4							0.07	0.16	0.4	0.16	0.16
	7	0.4	0.4	0.6	0.16	0.16	0.6							0.16	0.07	0.16	0.4	0.16
	10	0.4	0.16	0.6	0.4	0.4	0.4							0.07	0.16	0.16	0.16	0.07
	14	0.16	0.16	0.4	0.07	0.16	0.4							0.16	0.16	0.4	0.07	0.07

## Sheet: Figure 2K
	Time(day)	DBI												Saline
	0	7.375	8.45	8.3	7.65	8.075	7.725							7.75	7.975	9.85	8.35	8.375
	3	7.8	10.9333	9.63333	10.5667	7.46667	9.06667							8.5	9.46667	8.83333	7.26667	9.05
	5	11.175	11.1	10.5333	11.375	11.7	9.975							8.9	9.15	9.725	11.25	9.475
	7	10.925	11.025	9.8	11.1	10.925	10.475							9.275	9.03333	10.9	9.13333	9.83333
	10	9.95	11.45	11.05	11.45	10.5	11.85							9.7	9.925	9.1	10.425	9.925
	14	11.175	9.275	11.725	9.875	10.725	9.825							10.2	10.35	9.3	9.125	9.225

[truncated: 73 more sheets: Figure 3B, Figure 3C, Figure 3D, Figure 3E, Figure 3F, Figure 3G, Figure 3H, Figure 3I, Figure 3J, Figure 4A, Figure 4E, Figure 4F, Figure 4G, Figure 5B, Figure 5D, Figure 5E, Figure 5G, Figure 5H, Figure 6C, Figure 6D …]
